# Supplementary material for: Study and Modification of the Polycyclic Aromatic Hydrocarbon Degradation Gene Cluster in Burkholderia sp. FM-2
Source: Microorganisms. 2025 Sep 6;13(9):2079. doi: 10.3390/microorganisms13092079 (PMC12472010; doi:10.3390/microorganisms13092079)
Supplement: Supplementary file 1 [file microorganisms-13-02079-s001.zip]

Archive with 1 entries (1 files):
- microorganisms-3834376-supplementary.pdf
